# Supplementary material for: The river runs through it: The Athabasca River delivers mercury to aquatic birds breeding far downstream
Source: PLoS One. 2019 Apr 9;14(4):e0206192. doi: 10.1371/journal.pone.0206192 (PMC6456287; doi:10.1371/journal.pone.0206192)
Supplement: S1 Table — (XLSX) [file pone.0206192.s004.xlsx]

## Sheet: Sheet1
THg and isotope data for bird eggs
Species	Site	Year	Egg THg (ug/g dw)	Egg d15N (ppt)	Egg d13C (ppt)	Egg d202Hg (ppt)	Egg D199Hg (ppt)	Egg D201Hg (ppt)
California Gull	Egg Island	2009	0.296517	10.94	-22.2814	0.297743	1.73245	1.24578
California Gull	Egg Island	2009	1.11103	9.64	-24.892	0.927746	1.78713	1.46908
California Gull	Egg Island	2009	0.373902	9.66	-24.7375	0.684998	1.89418	1.53381
California Gull	Egg Island	2009	0.819697	10.46	-24.2518	1.78639	1.72157	1.43167
California Gull	Egg Island	2009	0.483139	7.61	-22.4345	0.646602	1.47857	1.22414
California Gull	Egg Island	2009	0.521266	9.05	-26.5662	0.748621	1.40571	1.11575
California Gull	Egg Island	2009	0.836026	8.66	-23.2255	0.570329	1.21612	0.891853
California Gull	Egg Island	2009	0.58304	10.86	-23.9103	0.657262	1.54342	1.24663
California Gull	Egg Island	2009	0.671777	9.37	-22.3581	0.917717	1.41814	1.12763
California Gull	Egg Island	2009	0.350165	8.18	-24.1495	0.567234	1.76464	1.43766
California Gull	Egg Island	2011	1.18665	10.01	-24.2236	0.903288	1.4748	1.1659
California Gull	Egg Island	2011	0.504786	10.6	-24.5203	0.1841	1.45475	1.35144
California Gull	Egg Island	2011	0.310627	8.51	-23.7804	0.36	1.27	1.15
California Gull	Egg Island	2011	0.409432	9.84	-23.8614	0.551659	1.31954	1.02244
California Gull	Egg Island	2011	0.788909	9.65	-21.1312	0.489989	1.41194	1.07322
California Gull	Egg Island	2011	0.540362	9.64	-22.5248	0.792766	1.41036	1.13264
California Gull	Egg Island	2011	0.692997	11.01	-23.9362	0.0275741	1.88535	1.54439
California Gull	Egg Island	2011	0.740413	9.53	-23.3046	0.93158	1.52677	1.26662
California Gull	Egg Island	2011	0.27898	9.64	-24.3312	0.71	1.47	1.19
California Gull	Egg Island	2011	0.58985	9.66	-23.9663	0.73684	1.33346	1.06003
California Gull	Egg Island	2011	0.482826	7.53	-23.2555	0.867971	1.34548	1.09933
California Gull	Egg Island	2011	0.501986	10.52	-24.0667	0.640876	1.68782	1.35198
California Gull	Egg Island	2012	1.59157	11.48	-23.3354	0.870242	1.44447	1.29702
California Gull	Egg Island	2012	0.701884	8.97	-22.5314	0.717079	1.38551	1.08928
California Gull	Egg Island	2012	0.446678	9.72	-23.7398	0.431043	1.73624	1.35449
California Gull	Egg Island	2012	1.31601	10.68	-22.9898	-0.450365	1.29362	0.985945
California Gull	Egg Island	2012	0.29028	8.01	-24.0001	0.09	2.08	1.73
California Gull	Egg Island	2012	1.05837	9.62	-22.0169	0.852319	1.71359	1.3752
California Gull	Egg Island	2012	0.618581	9.78	-22.4285	0.507042	1.2786	1.07874
California Gull	Egg Island	2012	0.62362	9.69	-22.4168	1.72454	1.36902	1.15774
California Gull	Egg Island	2012	0.421192	8.53	-21.9668	0.522556	1.19738	0.982793
California Gull	Egg Island	2013	0.90135	11.1	-24.3803	NA	NA	NA
California Gull	Egg Island	2013	0.682496	11.04	-25.5572	NA	NA	NA
California Gull	Egg Island	2013	0.403581	9.87	-22.9712	NA	NA	NA
California Gull	Egg Island	2013	0.297558	10.65	-22.5272	NA	NA	NA
California Gull	Egg Island	2013	0.716662	11.11	-23.2111	NA	NA	NA
California Gull	Egg Island	2013	0.488317	11.86	-24.1492	NA	NA	NA
California Gull	Egg Island	2013	0.524194	9.8	-22.9962	NA	NA	NA
California Gull	Egg Island	2013	0.605363	10.41	-23.1582	NA	NA	NA
California Gull	Egg Island	2013	0.731603	11.28	-23.6223	NA	NA	NA
California Gull	Egg Island	2013	1.18671	9.79	-23.2153	NA	NA	NA
California Gull	Egg Island	2014	0.484945	9.3	-23.5205	1.24	1.29	1.26
California Gull	Egg Island	2014	0.77218	9.17	-25.8342	NA	NA	NA
California Gull	Egg Island	2014	0.903357	10.26	-24.092	1.09	1.4	1.16
California Gull	Egg Island	2014	0.446316	8.67	-23.6616	1.13	1.49	1.13
California Gull	Egg Island	2014	0.720896	9.96	-24.8577	0.2	0.92	0.63
California Gull	Egg Island	2014	0.590053	9.38	-23.2257	0.89	1.38	1.1
California Gull	Egg Island	2014	0.933187	11.42	-24.0107	NA	NA	NA
California Gull	Egg Island	2014	0.678869	9.59	-23.1378	1.03	1.44	1.11
California Gull	Egg Island	2014	0.60312	9.985	-23.275	0.83	1.1	1.11
California Gull	Egg Island	2014	0.573174	9.39	-23.8213	0.85	1.17	0.54
California Gull	Egg Island	2015	0.71	10.87	-24.2893	0.970036	1.47948	0.769088
California Gull	Egg Island	2015	0.78	11.46	-23.0853	0.903689	1.16125	0.789661
California Gull	Egg Island	2015	0.747	10.7	-23.5655	0.687378	1.04684	0.695712
California Gull	Egg Island	2015	0.561	9.18	-22.9513	1.13975	1.16287	0.740448
California Gull	Egg Island	2015	0.665	10.5	-24.2904	1.18041	1.34119	1.258
California Gull	Egg Island	2015	0.382	9.3	-25.778	-0.229531	0.926275	0.978857
California Gull	Egg Island	2015	0.467	10.28	-25.1451	0.718187	1.52213	0.983412
California Gull	Egg Island	2015	0.29	9.365	-22.5812	1.10677	1.14561	1.4887
California Gull	Egg Island	2015	0.431	10.7	-24.3596	1.32254	1.3138	1.41313
California Gull	Egg Island	2015	1.1	9.51	-23.7733	1.10526	1.35219	0.990254
California Gull	Egg Island	2016	0.328	9.87	-23.3006	1.59236	1.99597	1.46703
California Gull	Egg Island	2016	0.981	10.18	-25.5721	0.53726	1.94631	1.04979
California Gull	Egg Island	2016	0.42	10.58	-24.0974	1.03229	1.66127	0.503234
California Gull	Egg Island	2016	1.03	9.41	-25.0681	0.955777	1.37216	1.26382
California Gull	Egg Island	2016	0.349	9.96	-23.8968	1.56463	2.02514	1.71669
California Gull	Egg Island	2016	0.944	10.01	-24.6917	1.25379	1.60579	1.17642
California Gull	Egg Island	2016	0.482	9.99	-24.1869	0.795692	2.28866	1.53514
California Gull	Egg Island	2016	1.08	9.72	-22.7669	1.34805	1.43074	1.12108
California Gull	Egg Island	2016	0.618	9.83	-23.79	1.46844	1.48608	1.20762
California Gull	Egg Island	2016	0.816	8.17	-23.5629	1.02006	1.19292	1.1903
California Gull	Egg Island	2017	0.934	10.01	-23.3445	1.06407	1.32038	1.17152
California Gull	Egg Island	2017	1.68	10	-22.4443	0.94547	1.36581	1.28209
California Gull	Egg Island	2017	0.444	10.26	-21.2762	1.04893	1.11729	1.25085
California Gull	Egg Island	2017	0.849	11.27	-24.3979	0.867271	1.87321	1.66679
California Gull	Egg Island	2017	0.337	9.1	-23.9666	1.34303	1.8648	1.45624
California Gull	Egg Island	2017	1.3	10.13	-23.4489	0.922473	1.42643	1.09147
California Gull	Egg Island	2017	1.07	8.96	-25.5429	1.29888	1.99416	1.59192
California Gull	Egg Island	2017	1.85	9.42	-22.2353	1.30057	1.45052	1.10444
California Gull	Egg Island	2017	0.354	8.98	-24.8398	1.15423	1.54019	1.12961
California Gull	Egg Island	2017	1.17	10.77	-22.5165	1.12459	1.19338	0.987597
Caspian Tern	Egg Island	2009	2.26207	10.29	-30.6681	-0.332044	0.997934	0.730752
Caspian Tern	Egg Island	2009	1.31346	10.89	-26.5013	-0.244611	1.50567	1.12515
Caspian Tern	Egg Island	2009	1.7821	9.97	-23.335	-0.396429	1.12344	0.833093
Caspian Tern	Egg Island	2009	1.50382	10.58	-27.1339	-1.16715	0.965065	0.811384
Caspian Tern	Egg Island	2009	2.0644	10.02	-28.3596	-0.247509	1.51251	1.18254
Caspian Tern	Egg Island	2009	1.66324	10.78	-25.8838	-0.337777	1.21415	0.869639
Caspian Tern	Egg Island	2009	1.79592	12.79	-21.7489	-0.938681	2.12371	1.63993
Caspian Tern	Egg Island	2009	1.33011	10.84	-26.77	-0.643437	0.908814	0.589988
Caspian Tern	Egg Island	2009	1.30344	10.36	-21.6257	-0.46575	1.81899	1.34767
Caspian Tern	Egg Island	2009	1.75576	11.07	-24.588	-0.119658	1.61346	1.2579
Caspian Tern	Egg Island	2011	1.6242	9.85	-27.8768	-0.409256	0.826117	0.638155
Caspian Tern	Egg Island	2011	1.90576	10.61	-25.2677	-0.116295	1.60881	1.19452
Caspian Tern	Egg Island	2011	1.07229	10.5	-19.4974	-0.350928	1.66411	1.19514
Caspian Tern	Egg Island	2011	1.10308	12.7	-24.4372	-0.0614709	0.0568327	-0.0333165
Caspian Tern	Egg Island	2011	1.13671	10.59	-23.8023	-0.592844	1.03251	0.892098
Caspian Tern	Egg Island	2011	1.4161	10.65	-24.5569	-0.120804	1.85712	1.52309
Caspian Tern	Egg Island	2011	0.744032	11.05	-24.2176	-0.105639	1.99487	1.38874
Caspian Tern	Egg Island	2011	1.36045	11.46	-24.4349	-0.2578	1.17042	0.844744
Caspian Tern	Egg Island	2011	2.78188	12.23	-26.6293	0.163907	1.83504	1.34635
Caspian Tern	Egg Island	2011	1.45461	11.02	-23.165	-0.220551	1.59716	1.18661
Caspian Tern	Egg Island	2012	2.8128	11.14	-26.1969	-0.311659	1.0623	0.853047
Caspian Tern	Egg Island	2012	1.76489	9.98	-24.6729	-0.647336	0.810164	0.590732
Caspian Tern	Egg Island	2012	1.98409	10.73	-26.3911	0.042491	1.22913	0.94837
Caspian Tern	Egg Island	2012	1.92147	10.89	-23.9732	-0.0297801	1.64689	1.2182
Caspian Tern	Egg Island	2012	1.39285	11.78	-25.4246	-0.489561	1.6868	1.20604
Caspian Tern	Egg Island	2012	3.45068	11	-25.5201	-0.331274	0.787056	0.577319
Caspian Tern	Egg Island	2012	3.70486	10.94	-26.7055	-0.55835	0.924731	0.688028
Caspian Tern	Egg Island	2012	2.35965	11.42	-25.0553	-0.752867	0.996861	0.679063
Caspian Tern	Egg Island	2012	2.73813	10.66	-23.9688	0.561754	1.02539	0.942239
Caspian Tern	Egg Island	2012	1.52107	11.67	-26.1866	-0.681813	0.995564	0.613368
Caspian Tern	Egg Island	2013	1.58995	11.245	-26.8138	NA	NA	NA
Caspian Tern	Egg Island	2013	0.898821	11.56	-25.694	NA	NA	NA
Caspian Tern	Egg Island	2013	1.8067	11.99	-26.5523	NA	NA	NA
Caspian Tern	Egg Island	2013	0.597301	10.1	-19.9787	NA	NA	NA
Caspian Tern	Egg Island	2013	2.04804	13.63	-25.1414	NA	NA	NA
Caspian Tern	Egg Island	2013	1.56073	12.05	-23.861	NA	NA	NA
Caspian Tern	Egg Island	2013	1.00094	12.53	-27.0752	NA	NA	NA
Caspian Tern	Egg Island	2013	2.04557	11.3513	-25.5629	NA	NA	NA
Caspian Tern	Egg Island	2013	1.15776	10.7	-25.9583	NA	NA	NA
Caspian Tern	Egg Island	2013	1.73051	10.84	-24.1155	NA	NA	NA
Caspian Tern	Egg Island	2014	2.90789	11.99	-28.5624	-0.76	0.65	0.4
Caspian Tern	Egg Island	2014	3.31377	11.26	-26.7928	-0.04	1.63	1.18
Caspian Tern	Egg Island	2014	3.14325	11.4	-28.479	-0.424939	0.924244	0.65784
Caspian Tern	Egg Island	2014	4.3099	10.5	-27.6903	-0.44	1.03	0.71
Caspian Tern	Egg Island	2014	3.04464	11.36	-28.4863	-0.72	0.61	0.51
Caspian Tern	Egg Island	2014	3.80388	10.76	-29.5473	-0.17	1.68	1.32
Caspian Tern	Egg Island	2014	2.65841	12.92	-26.6191	-0.35	1.41	1.04
Caspian Tern	Egg Island	2014	3.42486	10.38	-29.9973	-0.81	0.54	0.41
Caspian Tern	Egg Island	2014	2.14152	11.03	-27.86	-0.8	0.84	0.62
Caspian Tern	Egg Island	2014	1.00661	11.27	-25.768	-0.62	1.02	0.79
Caspian Tern	Egg Island	2015	1.73	11.31	-27.4173	-0.604861	1.05445	0.787836
Caspian Tern	Egg Island	2015	2.12	11.94	-28.2332	-0.554866	0.781848	0.633823
Caspian Tern	Egg Island	2015	3.9	11.45	-29.4897	-0.14111	0.917874	0.673092
Caspian Tern	Egg Island	2015	1.78	10.37	-23.4875	-0.386008	1.38937	1.08728
Caspian Tern	Egg Island	2015	1.54	11.07	-25.9307	-0.523468	1.04615	0.753076
Caspian Tern	Egg Island	2015	2.11	11.2	-27.5942	-0.0907869	1.36926	1.04827
Caspian Tern	Egg Island	2015	2.42	11.42	-28.8011	-0.342716	0.842244	0.585686
Caspian Tern	Egg Island	2015	1.8	11.215	-28.2738	-0.634729	0.932721	0.697418
Caspian Tern	Egg Island	2015	2.31	11.47	-28.3755	-0.830277	0.780824	0.589483
Caspian Tern	Egg Island	2015	1.71	11.86	-27.9591	-0.5146	0.979181	0.706333
Caspian Tern	Egg Island	2016	1.96	11.04	-25.5027	-0.437305	1.56232	1.13372
Caspian Tern	Egg Island	2016	1.2	10.82	-26.4335	-0.258829	2.07266	1.54644
Caspian Tern	Egg Island	2016	1.73	11	-26.5924	-0.288237	1.61193	1.22083
Caspian Tern	Egg Island	2016	1.12	11.55	-25.6926	-0.306027	1.34994	0.96497
Caspian Tern	Egg Island	2016	2.13	12.03	-25.1796	0.475045	1.00462	0.763316
Caspian Tern	Egg Island	2016	1.38	11.4	-26.4445	-0.48558	1.29039	0.950174
Caspian Tern	Egg Island	2016	1.65	10.61	-23.7036	-0.441664	0.737909	0.502426
Caspian Tern	Egg Island	2016	1.83	12.2	-26.0886	-0.1941	1.03635	0.82965
Caspian Tern	Egg Island	2016	1.3	10.92	-26.2659	-0.310267	0.970079	0.748315
Caspian Tern	Egg Island	2016	1.2	11.23	-25.8658	-0.124347	1.4593	1.08866
Caspian Tern	Egg Island	2017	0.794	11.1	-23.7195	0.20283	0.88628	0.746094
Caspian Tern	Egg Island	2017	1.22	11.21	-25.1254	-0.302956	1.51506	1.1421
Caspian Tern	Egg Island	2017	1.1	10.83	-23.6312	-0.271964	1.25769	0.816088
Caspian Tern	Egg Island	2017	2.13	10.86	-23.1044	-0.432453	1.5735	1.19128
Caspian Tern	Egg Island	2017	1.36	12.44	-26.3553	-0.215403	1.57462	1.18889
Caspian Tern	Egg Island	2017	1.48	10.83	-23.5948	-0.629192	1.1463	0.823338
Caspian Tern	Egg Island	2017	1.09	11.16	-23.6997	-0.186085	1.74783	1.35945
Caspian Tern	Egg Island	2017	1.51	10.92	-26.1398	-0.361294	1.18595	0.904686
Caspian Tern	Egg Island	2017	1.38	14.5	-25.7971	-0.070339	1.23455	1.05141
Caspian Tern	Egg Island	2017	2.04	10.52	-23.6236	-0.0136013	1.0014	0.743005
Common Tern	Egg Island	2011	0.846294	10.39	-26.4297	-0.184221	2.27299	1.8339
Common Tern	Egg Island	2011	0.566542	11.82	-19.2419	-0.207466	2.06521	1.60744
Common Tern	Egg Island	2011	0.951602	10.47	-26.0563	-0.292342	2.0749	1.63516
Common Tern	Egg Island	2011	1.23475	9.91	-26.1769	-0.102363	2.20407	1.66379
Common Tern	Egg Island	2011	1.992	9.73	-26.1349	0.485301	1.63858	1.33083
Common Tern	Egg Island	2011	0.791052	10.71	-21.6937	0.186741	1.90623	1.46174
Common Tern	Egg Island	2011	0.907587	9.75	-26.139	0.733402	2.17674	1.69529
Common Tern	Egg Island	2011	0.580121	9.81	-25.6738	1.16529	3.46885	2.65645
Common Tern	Egg Island	2011	0.569433	11.02	-24.7119	-0.285654	1.64585	1.22302
Common Tern	Egg Island	2011	0.881577	9.48	-24.2692	-0.189576	1.669	1.34194
Common Tern	Egg Island	2011	0.925089	10.64	-25.3596	-0.263896	2.05974	1.58787
Common Tern	Egg Island	2012	0.904577	10.01	-27.1882	-0.0156831	2.01814	1.55272
Common Tern	Egg Island	2012	1.21463	9.96	-26.9112	0.269772	2.00493	1.60788
Common Tern	Egg Island	2012	1.89504	10.57	-27.2372	-0.194863	2.09098	1.54756
Common Tern	Egg Island	2012	1.11019	9.98	-25.8555	-0.261644	1.68981	1.28767
Common Tern	Egg Island	2012	1.30318	9.82	-24.4419	-0.348731	1.41469	1.04753
Common Tern	Egg Island	2012	0.645303	10.25	-27.0985	0.53	2.39	1.8
Common Tern	Egg Island	2012	1.30036	10.46	-26.0202	-0.0105167	1.74753	1.39359
Common Tern	Egg Island	2012	1.80999	12.12	-26.0509	0.310753	2.84999	2.19443
Common Tern	Egg Island	2012	0.84655	10.51	-27.6753	0.0087494	1.76102	1.41622
Common Tern	Egg Island	2013	0.857793	10.71	-25.9324	NA	NA	NA
Common Tern	Egg Island	2013	1.40177	10.45	-25.9131	NA	NA	NA
Common Tern	Egg Island	2013	0.874899	10.33	-26.0718	NA	NA	NA
Common Tern	Egg Island	2013	1.40517	10.04	-26.0021	NA	NA	NA
Common Tern	Egg Island	2013	0.941283	10.62	-25.6034	NA	NA	NA
Common Tern	Egg Island	2013	1.04645	10.92	-26.3489	NA	NA	NA
Common Tern	Egg Island	2013	1.00786	10.7	-26.2996	NA	NA	NA
Common Tern	Egg Island	2013	1.2409	10.85	-26.2282	NA	NA	NA
Common Tern	Egg Island	2013	1.20849	10.22	-26.3323	NA	NA	NA
Common Tern	Egg Island	2013	0.746786	10.3	-26.43	NA	NA	NA
Common Tern	Egg Island	2014	2.50457	11.02	-27.8676	-0.2	1.47	1.07
Common Tern	Egg Island	2014	1.92498	10.68	-25.4003	-0.38	1.96	1.6
Common Tern	Egg Island	2014	2.32583	10.73	-28.2064	-0.98	1.59	1.2
Common Tern	Egg Island	2014	1.10913	10.19	-25.8066	-0.3	1.97	1.43
Common Tern	Egg Island	2014	1.28335	9.58	-26.2216	-0.15	2.14	1.6
Common Tern	Egg Island	2014	2.24452	11.1	-27.2822	-1.1	1.56	1.07
Common Tern	Egg Island	2014	1.2116	10.12	-27.1694	-0.301893	1.90042	1.10965
Common Tern	Egg Island	2014	2.37971	11.32	-27.7993	-0.32	1.55	1.22
Common Tern	Egg Island	2014	1.7938	10.225	-25.2329	-0.46	1.61	1.17
Common Tern	Egg Island	2014	2.72841	9.87	-25.5334	-0.59	1.65	1.29
Common Tern	Egg Island	2015	2.08	10.73	-28.3906	0.1	2.185	1.605
Common Tern	Egg Island	2015	1.89	10.15	-27.8863	-0.295668	2.41946	1.82077
Common Tern	Egg Island	2015	1.87	9.45	-26.6785	-0.142305	1.60603	1.31637
Common Tern	Egg Island	2015	1.47	10.38	-28.0475	-0.520659	1.60565	1.22635
Common Tern	Egg Island	2015	1.03	10.55	-27.6175	0.325	2.14	1.625
Common Tern	Egg Island	2015	1.18	10.14	-27.9651	-0.409975	1.55727	1.21342
Common Tern	Egg Island	2015	1.8	10.48	-27.3476	0.0558321	1.62195	1.16084
Common Tern	Egg Island	2015	1.47	10.09	-28.4572	-0.025	2.315	1.685
Common Tern	Egg Island	2015	1.2	10.545	-28.4064	-0.337154	1.68126	1.27059
Common Tern	Egg Island	2015	1.22	10.27	-27.9468	-0.073493	1.82021	1.40171
Common Tern	Egg Island	2016	0.827	10.01	-27.5978	-0.00627301	2.50538	1.91235
Common Tern	Egg Island	2016	0.671	9.99	-27.5456	0.0104098	2.22932	1.64567
Common Tern	Egg Island	2016	0.8	10.4	-27.3157	-0.0217178	2.51314	1.89563
Common Tern	Egg Island	2016	0.894	9.79	-27.9411	-0.353656	2.77519	2.09904
Common Tern	Egg Island	2016	0.465	10.15	-27.2542	0.16409	2.7119	2.02764
Common Tern	Egg Island	2016	1.1	10.56	-26.5654	-0.136077	1.98311	1.52488
Common Tern	Egg Island	2016	1.25	10.16	-25.8305	-0.04	2.135	1.6
Common Tern	Egg Island	2016	0.886	10.23	-26.5494	-0.120327	1.86056	1.45092
Common Tern	Egg Island	2016	1.49	9.93	-27.2841	-0.100857	2.31896	1.87447
Common Tern	Egg Island	2016	1.35	9.94	-27.5099	-0.076747	2.01995	1.60281
Common Tern	Egg Island	2017	1.26	10.1	-25.8841	-0.00728665	1.80254	1.33428
Common Tern	Egg Island	2017	1.54	10.38	-26.2772	-0.0536939	2.37162	1.76609
Common Tern	Egg Island	2017	1.05	10.12	-26.4265	-0.246554	1.65667	1.21322
Common Tern	Egg Island	2017	1.36	10.09	-27.2235	0.56685	3.03017	2.25616
Common Tern	Egg Island	2017	1.07	9.85	-26.5228	-0.252856	1.78848	1.3203
Common Tern	Egg Island	2017	1.15	10	-27.1207	-0.228407	1.74444	1.44169
Common Tern	Egg Island	2017	0.858	10.48	-28.0033	-0.289312	2.07177	1.57399
Common Tern	Egg Island	2017	1.19	10.19	-26.7019	0.145	1.96	1.47
Common Tern	Egg Island	2017	1.08	9.78	-26.9754	0.202039	3.47285	2.68449
Common Tern	Egg Island	2017	0.458	10.15	-26.1099	0.242646	2.92461	2.23505
Ring-billed Gull	Mamawi Lake	2009	0.621413	7.88	-26.9913	-0.701553	0.845957	0.584617
Ring-billed Gull	Mamawi Lake	2009	0.168436	7.29	-24.0541	-0.838128	0.673863	0.842094
Ring-billed Gull	Mamawi Lake	2009	0.184135	8.14	-23.4497	-0.391198	1.18165	0.795307
Ring-billed Gull	Mamawi Lake	2009	0.223818	8.09	-24.4265	-0.294242	0.723705	0.621513
Ring-billed Gull	Mamawi Lake	2009	0.434605	12.58	-26.8736	-0.310521	0.744882	0.649032
Ring-billed Gull	Mamawi Lake	2009	0.522679	11.5	-25.6275	-0.450118	1.02747	0.937914
Ring-billed Gull	Mamawi Lake	2009	0.271376	9.56	-25.0818	0.205371	1.31148	1.07773
Ring-billed Gull	Mamawi Lake	2009	0.547945	8.26	-26.258	0.66781	0.70878	0.493989
Ring-billed Gull	Mamawi Lake	2009	0.285404	6.14	-24.6461	-0.349784	1.09611	0.973623
Ring-billed Gull	Mamawi Lake	2009	0.389251	6.94	-27.2176	-1.84412	0.88045	0.714529
Ring-billed Gull	Mamawi Lake	2012	0.280566	8.02	-25.0253	-0.54	0.83	0.63
Ring-billed Gull	Mamawi Lake	2012	1.13392	8.96	-25.117	0.466009	0.875978	0.639168
Ring-billed Gull	Mamawi Lake	2012	0.681473	8.01	-25.4231	0.454249	1.10621	0.832771
Ring-billed Gull	Mamawi Lake	2012	1.71781	9.55	-26.1926	-0.489353	0.825812	0.578109
Ring-billed Gull	Mamawi Lake	2012	0.659429	8.36	-25.2849	-0.14277	0.920076	0.65612
Ring-billed Gull	Mamawi Lake	2012	0.783953	8.71	-25.4771	1.26099	0.890526	0.659566
Ring-billed Gull	Mamawi Lake	2012	3.08313	9.63	-25.9779	-0.452103	0.913624	0.61548
Ring-billed Gull	Mamawi Lake	2012	1.05285	10.13	-25.8845	-0.648755	0.823282	0.679065
Ring-billed Gull	Mamawi Lake	2012	0.354003	8.03	-26.1106	NA	NA	NA
Ring-billed Gull	Mamawi Lake	2012	1.07154	11.22	-24.7762	0.209219	0.947211	0.676753
Ring-billed Gull	Mamawi Lake	2013	0.298218	10.86	-23.5583	NA	NA	NA
Ring-billed Gull	Mamawi Lake	2013	0.262561	8.19	-22.9835	NA	NA	NA
Ring-billed Gull	Mamawi Lake	2013	0.333948	9.38	-24.7227	NA	NA	NA
Ring-billed Gull	Mamawi Lake	2013	0.402976	9.16	-23.2281	NA	NA	NA
Ring-billed Gull	Mamawi Lake	2013	0.437825	10.13	-24.44	NA	NA	NA
Ring-billed Gull	Mamawi Lake	2013	0.459544	11.11	-26.2464	NA	NA	NA
Ring-billed Gull	Mamawi Lake	2013	0.543034	10.15	-23.6897	NA	NA	NA
Ring-billed Gull	Mamawi Lake	2013	0.47155	9.3	-25.6798	NA	NA	NA
Ring-billed Gull	Mamawi Lake	2013	0.270905	10.18	-22.9438	NA	NA	NA
Ring-billed Gull	Mamawi Lake	2013	0.309498	7.96	-23.882	NA	NA	NA
Ring-billed Gull	Mamawi Lake	2014	0.347959	8.19	-28.2428	0.0616994	0.708044	0.0912465
Ring-billed Gull	Mamawi Lake	2014	0.537733	9.94	-25.1728	-0.312562	0.817718	0.625308
Ring-billed Gull	Mamawi Lake	2014	1.41859	10.78	-27.8817	-0.534692	0.725963	0.566443
Ring-billed Gull	Mamawi Lake	2014	1.3082	8.9	-28.2157	-0.466008	0.558588	0.330686
Ring-billed Gull	Mamawi Lake	2014	1.17242	7.48	-26.7391	-0.122924	0.616418	0.248085
Ring-billed Gull	Mamawi Lake	2014	0.236608	8.07	-23.0557	0.482565	1.23635	1.01549
Ring-billed Gull	Mamawi Lake	2014	0.862942	8.36	-27.3945	-0.453113	0.702548	0.481956
Ring-billed Gull	Mamawi Lake	2014	0.499085	8.22	-30.6537	-0.343208	0.610826	0.0877166
Ring-billed Gull	Mamawi Lake	2014	0.266404	7.44	-27.7668	-0.626678	0.600895	0.630995
Ring-billed Gull	Mamawi Lake	2014	0.462407	10.89	-24.946	-0.057726	0.841554	0.672691
Ring-billed Gull	Mamawi Lake	2015	0.244	9.25	-27.146	NA	NA	NA
Ring-billed Gull	Mamawi Lake	2015	0.663	9.56	-27.1126	0.0914489	0.974952	0.602422
Ring-billed Gull	Mamawi Lake	2015	0.442	8.62	-26.5241	0.0340449	1.00695	0.721401
Ring-billed Gull	Mamawi Lake	2015	1.02	11.11	-27.8359	-0.271108	0.72207	0.52042
Ring-billed Gull	Mamawi Lake	2015	0.988	9.255	-28.1744	-0.632653	0.619756	0.486755
Ring-billed Gull	Mamawi Lake	2015	1.27	9.59	-29.5267	-0.52795	0.681288	0.335791
Ring-billed Gull	Mamawi Lake	2015	1.15	9.46	-27.302	-0.549197	0.586233	0.351814
Ring-billed Gull	Mamawi Lake	2015	0.919	10.16	-28.0707	-0.340125	1.37117	0.820251
Ring-billed Gull	Mamawi Lake	2015	0.244	8.32	-20.7462	0.228359	1.21398	0.899243
Ring-billed Gull	Mamawi Lake	2015	0.924	9.44	-27.6472	-0.580271	0.705413	0.615861
Ring-billed Gull	Mamawi Lake	2016	0.338	9.2	-25.7597	-0.330593	1.28492	0.62339
Ring-billed Gull	Mamawi Lake	2016	0.681	9.45	-25.4177	-0.150685	1.34376	1.0915
Ring-billed Gull	Mamawi Lake	2016	0.352	7.06	-24.1776	-0.138805	0.828323	0.815665
Ring-billed Gull	Mamawi Lake	2016	0.329	8.17	-28.096	-0.0402059	1.3465	1.20338
Ring-billed Gull	Mamawi Lake	2016	0.436	8.61	-24.3579	-0.0332394	1.26847	0.918948
Ring-billed Gull	Mamawi Lake	2016	0.425	9.19	-24.9198	-0.0622554	1.04101	0.863651
Ring-billed Gull	Mamawi Lake	2016	0.49	8.78	-25.2711	-0.18717	1.24623	1.12562
Ring-billed Gull	Mamawi Lake	2016	0.314	8.12	-26.0532	-0.0433062	1.24354	0.99013
Ring-billed Gull	Mamawi Lake	2016	0.382	8.71	-23.4279	-0.0817344	0.81854	0.98153
Ring-billed Gull	Mamawi Lake	2016	0.378	8.79	-25.2753	-0.207378	1.15972	1.15433
Ring-billed Gull	Mamawi Lake	2017	0.194	9.3	-25.149	-0.287549	0.466012	0.939904
Ring-billed Gull	Mamawi Lake	2017	0.172	8.87	-25.6312	NA	NA	NA
Ring-billed Gull	Mamawi Lake	2017	0.266	8.14	-25.3685	0.284793	1.10278	0.711604
Ring-billed Gull	Mamawi Lake	2017	0.303	8.25	-25.4085	0.308698	1.14405	0.630002
Ring-billed Gull	Mamawi Lake	2017	0.663	9.95	-26.3589	0.0785201	1.14696	0.547481
Ring-billed Gull	Mamawi Lake	2017	0.478	7.39	-25.2663	0.0934338	1.27908	0.890494
Ring-billed Gull	Mamawi Lake	2017	0.163	8.15	-26.5074	0.0615623	0.795585	0.918816
Ring-billed Gull	Mamawi Lake	2017	0.733	9.93	-26.2266	-0.261626	0.991054	0.908543
Ring-billed Gull	Mamawi Lake	2017	0.255	8.15	-24.6003	-0.382871	0.965293	1.51366
Ring-billed Gull	Mamawi Lake	2017	0.748	6.62	-25.6082	-0.208168	1.06113	0.745418
Ring-billed Gull	Mamawi Lake	2017	0.273	7.25	-24.1735	NA	NA	NA
Ring-billed Gull	Mamawi Lake	2017	0.401	6.99	-25.6264	NA	NA	NA
Ring-billed Gull	Mamawi Lake	2017	0.286	7.86	-25.8541	NA	NA	NA
Ring-billed Gull	Mamawi Lake	2017	0.208	8.4	-27.001	NA	NA	NA
Ring-billed Gull	Mamawi Lake	2017	0.251	8.35	-25.17	NA	NA	NA
Ring-billed Gull	Mamawi Lake	2017	0.267	7.75	-24.6083	NA	NA	NA
Ring-billed Gull	Mamawi Lake	2017	1.05	10.05	-25.347	NA	NA	NA
Ring-billed Gull	Mamawi Lake	2017	0.324	9.9	-25.3882	NA	NA	NA
Ring-billed Gull	Mamawi Lake	2017	0.303	8.31	-26.4739	NA	NA	NA
Ring-billed Gull	Mamawi Lake	2017	0.291	10.02	-25.9286	NA	NA	NA
Ring-billed Gull	Mamawi Lake	2017	0.49	8.64	-26.2112	NA	NA	NA
Ring-billed Gull	Mamawi Lake	2017	0.32	8.74	-26.0874	NA	NA	NA
Ring-billed Gull	Mamawi Lake	2017	0.202	7.91	-25.7212	NA	NA	NA
Common Tern	Mamawi Lake	2009	1.156	12.67	-24.8823	NA	NA	NA
Common Tern	Mamawi Lake	2009	0.806476	13.1	-27.9725	NA	NA	NA
Common Tern	Mamawi Lake	2009	2.38102	10.12	-27.0036	NA	NA	NA
Common Tern	Mamawi Lake	2009	2.95815	10.12	-26.5379	NA	NA	NA
Common Tern	Mamawi Lake	2009	0.839639	13.56	-24.699	NA	NA	NA
Common Tern	Mamawi Lake	2009	2.53504	10.55	-26.644	NA	NA	NA
Common Tern	Mamawi Lake	2009	1.63183	8.72	-28.1995	NA	NA	NA
Common Tern	Mamawi Lake	2009	0.994839	13.87	-24.6245	NA	NA	NA
Common Tern	Mamawi Lake	2009	2.10309	10.33	-27.2929	NA	NA	NA
Common Tern	Mamawi Lake	2009	1.18574	11.05	-24.6916	NA	NA	NA
Common Tern	Mamawi Lake	2012	0.88446	10.97	-24.8345	NA	NA	NA
Common Tern	Mamawi Lake	2012	0.721236	10.69	-25.5651	NA	NA	NA
Common Tern	Mamawi Lake	2012	1.39613	10.75	-25.6058	NA	NA	NA
Common Tern	Mamawi Lake	2012	1.21039	10.6	-25.3403	NA	NA	NA
Common Tern	Mamawi Lake	2012	1.50983	10.95	-24.9314	NA	NA	NA
Common Tern	Mamawi Lake	2012	0.930352	10.83	-25.2012	NA	NA	NA
Common Tern	Mamawi Lake	2012	1.14356	10.14	-24.9113	NA	NA	NA
Common Tern	Mamawi Lake	2012	1.51509	10.75	-25.8248	NA	NA	NA
Common Tern	Mamawi Lake	2012	1.35988	10.65	-25.8409	NA	NA	NA
Common Tern	Mamawi Lake	2012	1.28467	10.52	-25.4486	NA	NA	NA
Common Tern	Mamawi Lake	2013	0.940195	10.73	-24.4196	NA	NA	NA
Common Tern	Mamawi Lake	2013	0.724475	9.82	-23.9297	NA	NA	NA
Common Tern	Mamawi Lake	2013	0.666481	10.415	-24.2901	NA	NA	NA
Common Tern	Mamawi Lake	2013	1.01707	10.545	-23.7833	NA	NA	NA
Common Tern	Mamawi Lake	2013	0.977073	10.34	-24.6088	NA	NA	NA
Common Tern	Mamawi Lake	2013	1.10443	10.4	-23.6458	NA	NA	NA
Common Tern	Mamawi Lake	2013	0.930346	10.48	-25.529	NA	NA	NA
Common Tern	Mamawi Lake	2013	1.24062	10.64	-26.6977	NA	NA	NA
Common Tern	Mamawi Lake	2013	0.668885	10.01	-24.9034	NA	NA	NA
Common Tern	Mamawi Lake	2013	1.11612	10.69	-23.8173	NA	NA	NA
Common Tern	Mamawi Lake	2015	2.19	11.42	-26.7837	NA	NA	NA
Common Tern	Mamawi Lake	2015	0.943	11.38	-27.0354	NA	NA	NA
Common Tern	Mamawi Lake	2015	1.09	11.64	-26.4029	NA	NA	NA
Common Tern	Mamawi Lake	2015	1.01	10.96	-27.7337	NA	NA	NA
Common Tern	Mamawi Lake	2015	1.26	11.21	-27.2887	NA	NA	NA
Common Tern	Mamawi Lake	2015	0.958	11.49	-27.8373	NA	NA	NA
Common Tern	Mamawi Lake	2015	1.4	12.06	-26.9093	NA	NA	NA
Common Tern	Mamawi Lake	2015	1.14	10.92	-27.9952	NA	NA	NA
Common Tern	Mamawi Lake	2015	0.833	11.36	-26.2372	NA	NA	NA
Common Tern	Mamawi Lake	2015	1.2	11.03	-27.9793	NA	NA	NA
Common Tern	Mamawi Lake	2016	1.18	10.34	-26.959	NA	NA	NA
Common Tern	Mamawi Lake	2016	0.884	10.54	-26.5403	NA	NA	NA
Common Tern	Mamawi Lake	2016	1.11	10.42	-27.0409	NA	NA	NA
Common Tern	Mamawi Lake	2016	0.86	10.27	-27.288	NA	NA	NA
Common Tern	Mamawi Lake	2016	0.759	10.57	-26.9051	NA	NA	NA
Common Tern	Mamawi Lake	2016	0.762	10.59	-26.9165	NA	NA	NA
Common Tern	Mamawi Lake	2016	0.972	10.32	-25.9302	NA	NA	NA
Common Tern	Mamawi Lake	2016	0.682	9.93	-27.9574	NA	NA	NA
Common Tern	Mamawi Lake	2016	1.06	10.44	-25.9953	NA	NA	NA
Common Tern	Mamawi Lake	2016	0.874	11.04	-26.6918	NA	NA	NA
Common Tern	Mamawi Lake	2017	1.36	10.59	-26.3503	NA	NA	NA
Common Tern	Mamawi Lake	2017	1.44	10.1	-26.7936	NA	NA	NA
Common Tern	Mamawi Lake	2017	1.2	10.8	-25.9026	NA	NA	NA
Common Tern	Mamawi Lake	2017	0.974	10.24	-26.8125	NA	NA	NA
Common Tern	Mamawi Lake	2017	0.985	10.4	-26.9816	NA	NA	NA
