# Supplementary material for: The river runs through it: The Athabasca River delivers mercury to aquatic birds breeding far downstream
Source: PLoS One. 2019 Apr 9;14(4):e0206192. doi: 10.1371/journal.pone.0206192 (PMC6456287; doi:10.1371/journal.pone.0206192)
Supplement: S2 Table — (XLSX) [file pone.0206192.s005.xlsx]

## Sheet: Sheet1
Species	Site	Egg Collection Year	Alberta Area Burned (Ha)	Oil Sands Production (BPD x106)	Mean AR June Flow (m3/s)	Egg THg (ug/g dw)	Egg d15N (ppt)	Egg d13C (ppt)
California Gull	Egg Island	2009	20787	0.655165	1260	0.604656	9.44	-23.88
California Gull	Egg Island	2011	81224	0.772851	918	0.585651	9.68	-23.58
California Gull	Egg Island	2012	806055	0.832607	1790	0.785354	9.61	-22.83
California Gull	Egg Island	2013	385658	0.874468	1490	0.653783	10.69	-23.58
California Gull	Egg Island	2014	19576	0.926276	2300	0.67061	9.71	-23.94
California Gull	Egg Island	2015	23705	0.995842	1640	0.6133	10.19	-23.98
California Gull	Egg Island	2016	466330	1.11394	844	0.7048	9.77	-24.09
California Gull	Egg Island	2017	611552	1.11698	1200	0.9988	9.89	-23.4
Caspian Tern	Egg Island	2009	20787	0.655165	1260	1.67743	10.76	-25.66
Caspian Tern	Egg Island	2011	81224	0.772851	918	1.45991	11.07	-24.39
Caspian Tern	Egg Island	2012	806055	0.832607	1790	2.36505	11.02	-25.41
Caspian Tern	Egg Island	2013	385658	0.874468	1490	1.44363	11.6	-25.08
Caspian Tern	Egg Island	2014	19576	0.926276	2300	2.97547	11.29	-27.98
Caspian Tern	Egg Island	2015	23705	0.995842	1640	2.142	11.33	-27.56
Caspian Tern	Egg Island	2016	466330	1.11394	844	1.55	11.28	-25.78
Caspian Tern	Egg Island	2017	611552	1.11698	1200	1.4104	11.44	-24.48
Common Tern	Egg Island	2011	81224	0.772851	918	0.931459	10.34	-24.72
Common Tern	Egg Island	2012	806055	0.832607	1790	1.22554	10.41	-26.5
Common Tern	Egg Island	2013	385658	0.874468	1490	1.07314	10.51	-26.12
Common Tern	Egg Island	2014	19576	0.926276	2300	1.95059	10.48	-26.65
Common Tern	Egg Island	2015	23705	0.995842	1640	1.521	10.28	-27.87
Common Tern	Egg Island	2016	466330	1.11394	844	0.9733	10.12	-27.14
Common Tern	Egg Island	2017	611552	1.11698	1200	1.1016	10.11	-26.7245
Ring-billed Gull	Mamawi Lake	2009	20787	0.655165	1260	0.364906	8.638	-25.46
Ring-billed Gull	Mamawi Lake	2012	806055	0.832607	1790	1.08187	9.06	-25.53
Ring-billed Gull	Mamawi Lake	2013	385658	0.874468	1490	0.379006	9.64	-24.14
Ring-billed Gull	Mamawi Lake	2014	19576	0.926276	2300	0.711235	8.83	-27.01
Ring-billed Gull	Mamawi Lake	2015	23705	0.995842	1640	0.7864	9.48	-27.01
Ring-billed Gull	Mamawi Lake	2016	466330	1.11394	844	0.4125	8.61	-25.28
Ring-billed Gull	Mamawi Lake	2017	611552	1.11698	1200	0.375696	8.47	-25.64
Common Tern	Mamawi Lake	2009	20787	0.655165	1260	1.66	11.41	-26.25
Common Tern	Mamawi Lake	2012	806055	0.832607	1790	1.19556	10.69	-25.35
Common Tern	Mamawi Lake	2013	385658	0.874468	1490	0.938569	10.41	-24.56
Common Tern	Mamawi Lake	2015	23705	0.995842	1640	1.2024	11.35	-27.22
Common Tern	Mamawi Lake	2016	466330	1.11394	844	0.9143	10.45	-26.82
Common Tern	Mamawi Lake	2017	611552	1.11698	1200	1.1918	10.43	-26.57
Oil sands surface-mineable production in millions of barrels per day
AR = Athabasca River
