# Supplementary material for: The river runs through it: The Athabasca River delivers mercury to aquatic birds breeding far downstream
Source: PLoS One. 2019 Apr 9;14(4):e0206192. doi: 10.1371/journal.pone.0206192 (PMC6456287; doi:10.1371/journal.pone.0206192)
Supplement: S3 Table — Model weights (w) are also shown. (XLSX) [file pone.0206192.s006.xlsx]

## Sheet: Sheet1
Model results from AIC analysis examining annual THg concentrations in eggs
Species = bird species
Site = Mamawi Lake or Egg Island
Year = Year of egg collection
June = annual mean June flow of Athabasca River
Production = annual oil sands surface-mineable oil production
Burned = annual forest fire extent in Alberta
d13C = egg carbon isotope value
d15N = egg nitrogen isotope value
Var. 1	Var. 2	Var. 3	Var. 4	Var. 5	Var. 6	Var. 7	Var. 8	K	AIC	AICc	Change AICc	w
June	d13C	Species						5	-4.97768	-2.97768	0	0.166276
Production	June	d13C	Species					6	-4.34935	-1.4528	1.52488	0.0775721
Burned	June	d13C	Species					6	-3.22945	-0.3329	2.64478	0.0443121
June	d15N	d13C	Species					6	-2.97914	-0.0825861	2.89509	0.0390992
June	d13C	Species	Site					6	-2.97841	-0.081856	2.89582	0.0390849
d15N	d13C	Species	HgYear					6	-2.69359	0.202963	3.18064	0.033897
d13C	Species	HgYear						5	-1.7324	0.2676	3.24528	0.032819
Burned	Production	June	d13C	Species				7	-3.43212	0.56788	3.54556	0.0282436
June	d13C	Species	HgYear					6	-1.7324	1.16415	4.14183	0.0209624
Burned	d13C	Species	HgYear					6	-1.7324	1.16415	4.14183	0.0209624
Production	d13C	Species	HgYear					6	-1.7324	1.16415	4.14183	0.0209624
June	d15N	d13C	Species	HgYear				7	-2.69359	1.30641	4.28409	0.0195232
Burned	d15N	d13C	Species	HgYear				7	-2.69359	1.30641	4.28409	0.0195232
Production	d15N	d13C	Species	HgYear				7	-2.69359	1.30641	4.28409	0.0195232
June	Species							4	0.0711435	1.36147	4.33914	0.0189931
Production	June	d15N	d13C	Species				7	-2.42789	1.57211	4.54978	0.0170945
Production	June	d13C	Species	Site				7	-2.35321	1.64679	4.62447	0.0164679
Species	HgYear							4	0.577957	1.86828	4.84596	0.0147415
d15N	d13C	Species	Site	HgYear				7	-1.87732	2.12268	5.10035	0.0129808
Burned	June	d13C	Species	HgYear				7	-1.7324	2.2676	5.24528	0.0120734
Production	June	d13C	Species	HgYear				7	-1.7324	2.2676	5.24528	0.0120734
Burned	Production	d13C	Species	HgYear				7	-1.7324	2.2676	5.24528	0.0120734
June	Species	HgYear						5	0.577957	2.57796	5.55563	0.010338
Burned	Species	HgYear						5	0.577957	2.57796	5.55563	0.010338
Production	Species	HgYear						5	0.577957	2.57796	5.55563	0.010338
Burned	Production	d15N	d13C	Species	HgYear			8	-2.69359	2.63974	5.61742	0.0100235
Production	June	d15N	d13C	Species	HgYear			8	-2.69359	2.63974	5.61742	0.0100235
Burned	June	d15N	d13C	Species	HgYear			8	-2.69359	2.63974	5.61742	0.0100235
Burned	June	d15N	d13C	Species				7	-1.2417	2.7583	5.73598	0.00944661
Burned	June	d13C	Species	Site				7	-1.23106	2.76894	5.74662	0.00939649
June	d15N	d13C	Species	Site				7	-0.979247	3.02075	5.99843	0.00828487
d13C	Species	Site	HgYear					6	0.258028	3.15458	6.13226	0.00774864
d15N	Species	HgYear						5	1.16384	3.16384	6.14152	0.00771284
Burned	June	Species						5	1.31895	3.31895	6.29662	0.0071373
Production	d15N	d13C	Species	Site	HgYear			8	-1.87732	3.45601	6.43369	0.00666455
June	d15N	d13C	Species	Site	HgYear			8	-1.87732	3.45601	6.43369	0.00666455
Burned	d15N	d13C	Species	Site	HgYear			8	-1.87732	3.45601	6.43369	0.00666455
Burned	June	Species	HgYear					6	0.577957	3.47451	6.45219	0.00660319
Production	June	Species	HgYear					6	0.577957	3.47451	6.45219	0.00660319
Burned	Production	Species	HgYear					6	0.577957	3.47451	6.45219	0.00660319
Burned	Production	June	d15N	d13C	Species			8	-1.73364	3.59969	6.57737	0.00620256
Burned	Production	June	d13C	Species	HgYear			8	-1.7324	3.60093	6.57861	0.00619871
Burned	Production	June	d13C	Species	Site			8	-1.44807	3.88526	6.86294	0.00537724
June	Species	Site						5	2.01508	4.01508	6.99275	0.00503931
Burned	d15N	Species	HgYear					6	1.16384	4.06039	7.03807	0.00492641
June	d15N	Species	HgYear					6	1.16384	4.06039	7.03807	0.00492641
Production	d15N	Species	HgYear					6	1.16384	4.06039	7.03807	0.00492641
Production	June	Species						5	2.06635	4.06635	7.04403	0.00491176
June	d15N	Species						5	2.06972	4.06972	7.0474	0.00490348
Burned	Production	June	d15N	d13C	Species	HgYear		9	-2.69359	4.22949	7.20717	0.00452702
Burned	d13C	Species	Site	HgYear				7	0.258028	4.25803	7.23571	0.00446288
June	d13C	Species	Site	HgYear				7	0.258028	4.25803	7.23571	0.00446288
Production	d13C	Species	Site	HgYear				7	0.258028	4.25803	7.23571	0.00446288
Species	Site	HgYear						5	2.53547	4.53547	7.51315	0.00388481
Burned	Production	June	Species	HgYear				7	0.577957	4.57796	7.55563	0.00380315
d15N	Species	Site	HgYear					6	1.98218	4.87873	7.8564	0.00327214
Production	June	d15N	d13C	Species	Site			8	-0.435196	4.89814	7.87581	0.00324054
Burned	June	d15N	d13C	Species	Site	HgYear		9	-1.87732	5.04575	8.02343	0.00300997
Burned	Production	d15N	d13C	Species	Site	HgYear		9	-1.87732	5.04575	8.02343	0.00300997
Production	June	d15N	d13C	Species	Site	HgYear		9	-1.87732	5.04575	8.02343	0.00300997
Production	June	d15N	Species	HgYear				7	1.16384	5.16384	8.14152	0.0028374
Burned	June	d15N	Species	HgYear				7	1.16384	5.16384	8.14152	0.0028374
Burned	Production	d15N	Species	HgYear				7	1.16384	5.16384	8.14152	0.0028374
Production	Species	Site	HgYear					6	2.53547	5.43202	8.4097	0.00248134
June	Species	Site	HgYear					6	2.53547	5.43202	8.4097	0.00248134
Burned	Species	Site	HgYear					6	2.53547	5.43202	8.4097	0.00248134
Burned	Production	d13C	Species	Site	HgYear			8	0.258028	5.59136	8.56904	0.00229132
Burned	June	d13C	Species	Site	HgYear			8	0.258028	5.59136	8.56904	0.00229132
Production	June	d13C	Species	Site	HgYear			8	0.258028	5.59136	8.56904	0.00229132
d15N	d13C	Site	HgYear					6	2.862	5.75855	8.73623	0.00210756
Production	d15N	Species	Site	HgYear				7	1.98218	5.98218	8.95985	0.00188461
Burned	d15N	Species	Site	HgYear				7	1.98218	5.98218	8.95985	0.00188461
June	d15N	Species	Site	HgYear				7	1.98218	5.98218	8.95985	0.00188461
Burned	June	d15N	d13C	Species	Site			8	0.758153	6.09149	9.06916	0.00178437
Burned	June	Species	Site					6	3.28697	6.18353	9.1612	0.00170411
Burned	Production	June	Species					6	3.29633	6.19288	9.17056	0.00169616
Burned	June	d15N	Species					6	3.30913	6.20568	9.18336	0.00168534
Burned	Production	June	d15N	Species	HgYear			8	1.16384	6.49718	9.47485	0.00145677
Production	June	Species	Site	HgYear				7	2.53547	6.53547	9.51315	0.00142914
Burned	June	Species	Site	HgYear				7	2.53547	6.53547	9.51315	0.00142914
Burned	Production	Species	Site	HgYear				7	2.53547	6.53547	9.51315	0.00142914
June	d15N	d13C	Site	HgYear				7	2.862	6.862	9.83968	0.00121386
Burned	d15N	d13C	Site	HgYear				7	2.862	6.862	9.83968	0.00121386
Production	d15N	d13C	Site	HgYear				7	2.862	6.862	9.83968	0.00121386
Production	June	Species	Site					6	4.01075	6.9073	9.88498	0.00118668
June	d15N	Species	Site					6	4.01079	6.90734	9.88501	0.00118666
Burned	Production	June	d15N	d13C	Species	Site	HgYear	10	-1.87732	6.92268	9.90035	0.00117759
Production	June	d15N	Species					6	4.06342	6.95997	9.93765	0.00115583
Burned	Production	June	d15N	d13C	Species	Site		9	0.242488	7.16556	10.1432	0.00104292
Burned	Production	June	d13C	Species	Site	HgYear		9	0.258028	7.18111	10.1588	0.00103485
Burned	Production	d15N	Species	Site	HgYear			8	1.98218	7.31551	10.2932	0.00096759
Production	June	d15N	Species	Site	HgYear			8	1.98218	7.31551	10.2932	0.00096759
Burned	June	d15N	Species	Site	HgYear			8	1.98218	7.31551	10.2932	0.00096759
Burned	Production	June	Species	Site	HgYear			8	2.53547	7.8688	10.8465	0.000733745
Burned	Production	d15N	d13C	Site	HgYear			8	2.862	8.19533	11.173	0.000623218
Production	June	d15N	d13C	Site	HgYear			8	2.862	8.19533	11.173	0.000623218
Burned	June	d15N	d13C	Site	HgYear			8	2.862	8.19533	11.173	0.000623218
Burned	Production	June	d15N	Species	Site	HgYear		9	1.98218	8.90525	11.8829	0.000437001
Burned	Production	June	Species	Site				7	5.26543	9.26543	12.2431	0.000364981
Burned	Production	June	d15N	Species				7	5.27759	9.27759	12.2553	0.00036277
Burned	June	d15N	Species	Site				7	5.2864	9.2864	12.2641	0.000361175
Burned	Production	June	d15N	d13C	Site	HgYear		9	2.862	9.78508	12.7628	0.00028147
Production	June	d15N	Species	Site				7	6.00817	10.0082	12.9858	0.000251761
Burned	Production	June	d15N	Species	Site			8	7.26124	12.5946	15.5723	6.90808e-05
Burned	Production	d13C	Species					6	10.2029	13.0994	16.0771	5.367e-05
Production	d13C	Species						5	11.7342	13.7342	16.7118	3.90752e-05
Burned	Production	d15N	d13C	Species				7	10.0587	14.0587	17.0364	3.32215e-05
June	d15N	d13C	Site					6	12.5301	15.4267	18.4043	1.6764e-05
Production	June	d15N	d13C	Site				7	11.4935	15.4935	18.4712	1.6213e-05
Production	d15N	d13C	Species					6	12.7376	15.6342	18.6118	1.51119e-05
Burned	Production	June	d15N	d13C	Site			8	10.3533	15.6867	18.6643	1.47204e-05
Burned	Production	d13C	Species	Site				7	12.1471	16.1471	19.1248	1.16933e-05
d13C	Species							4	15.0791	16.3694	19.3471	1.0463e-05
d15N	d13C	HgYear						5	14.5795	16.5795	19.5572	9.41968e-06
Production	d13C	Species	Site					6	13.7341	16.6306	19.6083	9.18194e-06
Burned	June	d15N	d13C	Site				7	12.6602	16.6602	19.6379	9.04709e-06
Burned	Production	d15N	d13C	Species	Site			8	11.762	17.0953	20.073	7.27839e-06
June	d15N	d13C	HgYear					6	14.5795	17.4761	20.4538	6.01662e-06
Burned	d15N	d13C	HgYear					6	14.5795	17.4761	20.4538	6.01662e-06
Production	d15N	d13C	HgYear					6	14.5795	17.4761	20.4538	6.01662e-06
Production	d15N	d13C	Species	Site				7	14.3403	18.3403	21.318	3.90555e-06
d15N	d13C	Species						5	16.5071	18.5071	21.4848	3.59306e-06
Burned	June	d15N	d13C	HgYear				7	14.5795	18.5795	21.5572	3.46531e-06
Burned	Production	d15N	d13C	HgYear				7	14.5795	18.5795	21.5572	3.46531e-06
Production	June	d15N	d13C	HgYear				7	14.5795	18.5795	21.5572	3.46531e-06
Burned	d13C	Species						5	16.9328	18.9328	21.9105	2.90423e-06
d13C	Species	Site						5	17.077	19.077	22.0547	2.70213e-06
Production	d15N	d13C	Site					6	16.6256	19.5221	22.4998	2.16302e-06
Burned	Production	June	d15N	d13C	HgYear			8	14.5795	19.9129	22.8905	1.77915e-06
Burned	Production	d15N	d13C	Site				7	16.234	20.234	23.2116	1.51525e-06
Burned	d15N	d13C	Species					6	18.2535	21.1501	24.1278	9.58411e-07
d15N	d13C	Species	Site					6	18.2794	21.176	24.1537	9.46083e-07
June	d15N	d13C						5	19.5444	21.5444	24.522	7.86925e-07
d15N	Site	HgYear						5	19.6665	21.6665	24.6442	7.40311e-07
Burned	d13C	Species	Site					6	18.9324	21.8289	24.8066	6.82568e-07
d15N	d13C	Site						5	20.1071	22.1071	25.0848	5.93927e-07
June	d15N	Site	HgYear					6	19.6665	22.563	25.5407	4.72858e-07
Production	d15N	Site	HgYear					6	19.6665	22.563	25.5407	4.72858e-07
Burned	d15N	Site	HgYear					6	19.6665	22.563	25.5407	4.72858e-07
Burned	June	d15N	d13C					6	19.7793	22.6759	25.6535	4.46925e-07
Production	June	d15N	d13C					6	20.4186	23.3152	26.2928	3.24648e-07
Burned	Production	d15N	Site	HgYear				7	19.6665	23.6665	26.6442	2.72345e-07
Production	June	d15N	Site	HgYear				7	19.6665	23.6665	26.6442	2.72345e-07
Burned	June	d15N	Site	HgYear				7	19.6665	23.6665	26.6442	2.72345e-07
Burned	Production	June	d15N	d13C				7	19.9458	23.9458	26.9235	2.36846e-07
Burned	d15N	d13C	Species	Site				7	20.0316	24.0316	27.0093	2.26899e-07
d15N	HgYear							4	23.0569	24.3473	27.3249	1.93773e-07
Burned	d15N	d13C	Site					6	21.8652	24.7618	27.7395	1.57499e-07
Burned	Production	June	d15N	Site	HgYear			8	19.6665	24.9998	27.9775	1.39827e-07
June	d15N	HgYear						5	23.0569	25.0569	28.0346	1.3589e-07
Production	d15N	HgYear						5	23.0569	25.0569	28.0346	1.3589e-07
Burned	d15N	HgYear						5	23.0569	25.0569	28.0346	1.3589e-07
Burned	June	d15N	HgYear					6	23.0569	25.9535	28.9312	8.6797e-08
Production	June	d15N	HgYear					6	23.0569	25.9535	28.9312	8.6797e-08
Burned	Production	d15N	HgYear					6	23.0569	25.9535	28.9312	8.6797e-08
Burned	Production	June	d15N	HgYear				7	23.0569	27.0569	30.0346	4.99912e-08
June	d15N	Site						5	25.1552	27.1552	30.1329	4.75939e-08
June	d15N							4	26.3556	27.6459	30.6236	3.72387e-08
d15N	d13C							4	27.7476	29.0379	32.0156	1.85669e-08
Production	d15N	d13C						5	27.162	29.162	32.1397	1.74493e-08
Production	June	d15N	Site					6	27.0497	29.9462	32.9239	1.17894e-08
Burned	June	d15N	Site					6	27.1552	30.0517	33.0294	1.11836e-08
Burned	Production	d15N	d13C					6	27.2785	30.175	33.1527	1.0515e-08
Production	June	d15N						5	28.3377	30.3377	33.3153	9.6938e-09
Burned	June	d15N						5	28.3383	30.3383	33.316	9.69082e-09
Burned	d15N	d13C						5	29.4222	31.4222	34.3999	5.63616e-09
Species								3	31.1563	31.9063	34.884	4.42446e-09
Burned	Species							4	31.47	32.7604	35.738	2.88677e-09
Burned	Production	June	d15N	Site				7	29.0489	33.0489	36.0266	2.49891e-09
Burned	Production	June	d15N					6	30.3182	33.2148	36.1924	2.30007e-09
d15N	Species							4	32.7078	33.9981	36.9758	1.55467e-09
Production	Species							4	32.801	34.0913	37.069	1.4839e-09
Species	Site							4	33.0138	34.3041	37.2818	1.33409e-09
Burned	d15N	Species						5	33.0492	35.0492	38.0269	9.19174e-10
Burned	Species	Site						5	33.3559	35.3559	38.3336	7.88497e-10
Burned	Production	Species						5	33.469	35.469	38.4467	7.45137e-10
d15N	Species	Site						5	34.1933	36.1933	39.171	5.18745e-10
Production	d15N	Species						5	34.2198	36.2198	39.1975	5.11922e-10
Production	Species	Site						5	34.6604	36.6604	39.6381	4.10706e-10
Burned	d15N	Species	Site					6	34.557	37.4535	40.4312	2.76251e-10
Burned	Production	d15N	Species					6	35.027	37.9236	40.9013	2.18389e-10
Burned	Production	Species	Site					6	35.3545	38.2511	41.2287	1.85405e-10
Production	d15N	Species	Site					6	35.6276	38.5242	41.5019	1.61738e-10
d15N								3	38.9906	39.7406	42.7183	8.80382e-11
d15N	Site							4	38.6272	39.9175	42.8952	8.05839e-11
Burned	Production	d15N	Species	Site				7	36.5075	40.5075	43.4852	5.9998e-11
Burned	d15N							4	40.6608	41.9512	44.9288	2.9151e-11
Burned	d15N	Site						5	40.0123	42.0123	44.99	2.82729e-11
Production	d15N							4	40.771	42.0614	45.039	2.75883e-11
Production	d15N	Site						5	40.2108	42.2108	45.1885	2.56024e-11
Burned	Production	d15N						5	42.5912	44.5912	47.5689	7.78721e-12
Burned	Production	d15N	Site					6	41.8769	44.7735	47.7511	7.10885e-12
June	d13C	Site						5	43.6263	45.6263	48.604	4.64101e-12
Production	d13C	Site						5	43.8076	45.8076	48.7852	4.23885e-12
Production	June	d13C	Site					6	43.2221	46.1187	49.0964	3.62818e-12
d13C	Site							4	46.0843	47.3746	50.3523	1.93627e-12
Burned	June	d13C	Site					6	45.0965	47.993	50.9707	1.42127e-12
Burned	Production	d13C	Site					6	45.2221	48.1186	51.0963	1.33479e-12
Burned	Production	June	d13C	Site				7	44.2504	48.2504	51.2281	1.24963e-12
Burned	d13C	Site						5	48.0803	50.0803	53.058	5.0054e-13
d13C	Site	HgYear						5	51.0579	53.0579	56.0355	1.12945e-13
Burned	d13C	Site	HgYear					6	51.0579	53.9544	56.9321	7.2141e-14
Production	d13C	Site	HgYear					6	51.0579	53.9544	56.9321	7.2141e-14
June	d13C	Site	HgYear					6	51.0579	53.9544	56.9321	7.2141e-14
Production	June	d13C	Site	HgYear				7	51.0579	55.0579	58.0355	4.155e-14
Burned	June	d13C	Site	HgYear				7	51.0579	55.0579	58.0355	4.155e-14
Burned	Production	d13C	Site	HgYear				7	51.0579	55.0579	58.0355	4.155e-14
June	d13C							4	54.6464	55.9367	58.9144	2.67749e-14
Production	d13C							4	54.9045	56.1948	59.1725	2.35332e-14
Burned	Production	June	d13C	Site	HgYear			8	51.0579	56.3912	59.3689	2.13325e-14
d13C								3	55.9659	56.7159	59.6936	1.81354e-14
revProd(106BPD)	June	d13C						5	54.9781	56.9781	59.9557	1.59076e-14
Burned	June	d13C						5	56.3241	58.3241	61.3017	8.11572e-15
Burned	Production	d13C						5	56.3744	58.3744	61.3521	7.9138e-15
Burned	Production	June	d13C					6	56.2266	59.1231	62.1008	5.4426e-15
Burned	d13C							4	57.9562	59.2466	62.2242	5.1169e-15
June	Site							4	58.9204	60.2107	63.1884	3.15963e-15
Production	June	Site						5	60.9021	62.9021	65.8798	8.22644e-16
Burned	June	Site						5	60.9204	62.9204	65.8981	8.1515e-16
Site								3	62.4207	63.1707	66.1483	7.19278e-16
June								3	62.6316	63.3816	66.3593	6.47283e-16
d13C	HgYear							4	62.8554	64.1457	67.1234	4.41747e-16
June	d13C	HgYear						5	62.8554	64.8554	67.833	3.09792e-16
Burned	d13C	HgYear						5	62.8554	64.8554	67.833	3.09792e-16
Production	d13C	HgYear						5	62.8554	64.8554	67.833	3.09792e-16
Burned	Site							4	64.2549	65.5452	68.5229	2.19414e-16
Production	Site							4	64.3812	65.6716	68.6492	2.05985e-16
Burned	Production	d13C	HgYear					6	62.8554	65.7519	68.7296	1.97873e-16
Burned	June	d13C	HgYear					6	62.8554	65.7519	68.7296	1.97873e-16
Production	June	d13C	HgYear					6	62.8554	65.7519	68.7296	1.97873e-16
Burned	Production	June	Site					6	62.9018	65.7984	68.7761	1.93329e-16
Burned	June							4	64.6183	65.9086	68.8863	1.82964e-16
Production	June							4	64.6315	65.9219	68.8995	1.81755e-16
Burned	Production	June	d13C	HgYear				7	62.8554	66.8554	69.833	1.13966e-16
Burned								3	66.7299	67.4799	70.4575	8.34008e-17
Production								3	66.8582	67.6082	70.5859	7.82173e-17
Burned	Production	Site						5	66.2542	68.2542	71.2318	5.66283e-17
Burned	Production	June						5	66.6177	68.6177	71.5954	4.72153e-17
Burned	Production							4	68.7092	69.9996	72.9772	2.36605e-17
Site	HgYear							4	69.6673	70.9576	73.9353	1.46551e-17
Burned	Site	HgYear						5	69.6673	71.6673	74.6449	1.02774e-17
Production	Site	HgYear						5	69.6673	71.6673	74.6449	1.02774e-17
June	Site	HgYear						5	69.6673	71.6673	74.6449	1.02774e-17
Production	June	Site	HgYear					6	69.6673	72.5638	75.5415	6.56448e-18
Burned	June	Site	HgYear					6	69.6673	72.5638	75.5415	6.56448e-18
Burned	Production	Site	HgYear					6	69.6673	72.5638	75.5415	6.56448e-18
Burned	Production	June	Site	HgYear				7	69.6673	73.6673	76.6449	3.78085e-18
HgYear								3	73.466	74.216	77.1937	2.8736e-18
Production	HgYear							4	73.466	74.7564	77.734	2.19329e-18
Burned	HgYear							4	73.466	74.7564	77.734	2.19329e-18
June	HgYear							4	73.466	74.7564	77.734	2.19329e-18
Production	June	HgYear						5	73.466	75.466	78.4437	1.53813e-18
Burned	June	HgYear						5	73.466	75.466	78.4437	1.53813e-18
Burned	Production	HgYear						5	73.466	75.466	78.4437	1.53813e-18
Burned	Production	June	HgYear					6	73.466	76.3626	79.3403	9.82446e-19
