# Supplementary material for: The river runs through it: The Athabasca River delivers mercury to aquatic birds breeding far downstream
Source: PLoS One. 2019 Apr 9;14(4):e0206192. doi: 10.1371/journal.pone.0206192 (PMC6456287; doi:10.1371/journal.pone.0206192)
Supplement: S7 Table — (XLSX) [file pone.0206192.s010.xlsx]

## Sheet: Sheet1
Hg isotope data for lichen samples
Site	Latitude (dd)	Longitude (dd)	D199Hg (ppt)	D201Hg (ppt)
1	56.57	111.95	-0.509028	-0.522971
1	56.57	111.95	-0.375548	-0.399311
2	58.07	112.29	-0.594042	-0.631231
2	58.07	112.29	-0.523645	-0.616671
3	57	112.88	-0.592263	-0.64789
3	57	112.88	-0.601851	-0.651438
4	57.35	111.33	-0.195474	-0.437793
5	57.13	111.6	-0.210498	-0.177362
5	57.13	111.6	-0.220793	-0.220388
6	56.65	111.11	-0.551705	-0.629827
7	56.65	110.1	-0.549181	-0.655278
8	56.53	112.27	-0.388274	-0.430513
8	56.53	112.27	-0.679378	-0.747202
9	56.6	110.23	-0.675502	-0.760105
9	56.6	110.23	-0.520752	-0.61776
10	56.92	111.46	-0.272732	-0.351619
10	56.92	111.46	-0.256838	-0.245687
11	56.77	111.62	-0.385353	-0.442362
11	56.77	111.62	-0.267419	-0.324332
11	56.75	111.62	-0.400143	-0.459011
11	56.75	111.62	-0.414961	-0.446407
12	57.15	110.85	-0.603836	-0.767109
12	57.15	110.85	-0.772318	-0.863847
12	57.15	110.85	-0.691942	-0.817059
12	57.15	110.85	-0.546293	-0.677192
13	57.15	111.98	-0.423591	-0.525118
